# Supplementary material for: One-Step Synthesis of Sulfur-Doped Nanoporous Carbons from Lignin with Ultra-High Surface Area, Sulfur Content and CO2 Adsorption Capacity
Source: Materials (Basel). 2023 Jan 3;16(1):455. doi: 10.3390/ma16010455 (PMC9822399; doi:10.3390/ma16010455)
Supplement: Supplementary file 1 [file materials-16-00455-s001.zip]

Archive with 1 entries (1 files):
- materials-2123349-supplementary.pdf
